# Supplementary material for: Electron-Beam-Induced Fluorination Cycle for Long-Term Preservation of Graphene under Ambient Conditions
Source: Nanomaterials (Basel). 2022 Jan 24;12(3):383. doi: 10.3390/nano12030383 (PMC8839107; doi:10.3390/nano12030383)
Supplement: Supplementary file 1 [file nanomaterials-12-00383-s001.zip]

Archive with 1 entries (1 files):
- nanomaterials-1529863-supplementary.pdf
